# Supplementary material for: Hyperspectral Imaging of Adaxial and Abaxial Leaf Surfaces as a Predictor of Macadamia Crop Nutrition
Source: Plants (Basel). 2023 Jan 26;12(3):558. doi: 10.3390/plants12030558 (PMC9921287; doi:10.3390/plants12030558)
Supplement: Supplementary file 1 [file plants-12-00558-s001.zip]

Archive with 1 entries (1 files):
- plants-2088189-supplementary.pdf
